# Supplementary material for: Spatiotemporal deposition of cell wall polysaccharides in oat endosperm during grain development
Source: Plant Physiol. 2023 Oct 20;194(1):168–89. doi: 10.1093/plphys/kiad566 (PMC10756759; doi:10.1093/plphys/kiad566)
Supplement: kiad566_Supplementary_Data [file kiad566_supplementary_data.zip]

Archive with 3 entries (3 files):
- Nadiminti et al Supplemental Figures Tables X Methods PROOF.pdf
- Nadiminti et al Supplemental Table S5 PROOF.xlsx
- Nadiminti et al_Supplemental_Dataset 1 PROOF final.xlsx
