# Supplementary material for: Spatiotemporal deposition of cell wall polysaccharides in oat endosperm during grain development
Source: Plant Physiol. 2023 Oct 20;194(1):168–89. doi: 10.1093/plphys/kiad566 (PMC10756759; doi:10.1093/plphys/kiad566)
Supplement: kiad566_Supplementary_Data [file kiad566_supplementary_data.zip › Nadiminti et al Supplemental Table S5 PROOF.xlsx]

## Sheet: normalised expression
Supplemental Table S5: Expression of CSLF, CSLH and GUB family genes during oat grain development. Genes with raw count less than 5 in 5% of all samples were excluded from downstream analysis. All samples from AC Morgan and CDC Morrison were used to build the differentially gene expression model, the raw counts were normalised using the variance stabilising transformations method in the DESeq2 pa…
Gene ID	Gene Name	Plot label	Description	CDC Morrison																							AC Morgan
				5d			10d		15d			20d			25d			30d			35d			40d			5d			10d			15d			20d			25d			30d			35d			40d
				Rep1	Rep2	Rep3	Rep1	Rep2	Rep1	Rep2	Rep3	Rep1	Rep2	Rep3	Rep1	Rep2	Rep3	Rep1	Rep2	Rep3	Rep1	Rep2	Rep3	Rep1	Rep2	Rep3	Rep1	Rep2	Rep3	Rep1	Rep2	Rep3	Rep1	Rep2	Rep3	Rep1	Rep2	Rep3	Rep1	Rep2	Rep3	Rep1	Rep2	Rep3	Rep1	Rep2	Rep3	Rep1	Rep2
AVESA.00001b.r3.2Ag0000007	CSLF2	CSLF2_2Ag0000007	Mixed-linked glucan synthase 2	8.09	5.4	11.49	6.61	6.14	4.05	5.42	8.54	12.08	8.81	7.53	5.99	5.25	7.28	4.28	5.02	5.11	8.24	10.67	4.54	3.57	7.05	9.95	9.61	7.06	5.73	3.57	6.73	7.25	5.07	7.25	3.57	4.72	3.57	8.94	11.11	5.81	8.98	4.11	4.86	5.02	9.18	5.29	10.76	3.57	6.06
AVESA.00001b.r3.2Dg0002574	CSLF2	CSLF2_2Dg0002574	Mixed-linked glucan synthase 2	8.17	5.64	11.68	7.57	5.66	4.02	5.02	9.66	11.93	10.09	8.01	6.55	4.89	7.92	3.57	5.96	5.2	7.51	8.81	4.73	3.57	6.92	9.84	9.57	6.54	5.97	4.04	4.58	6.84	4.32	7.67	3.57	3.57	4.51	8.54	11.18	6.6	8.78	5.4	5.91	4.32	8.9	4.55	10.72	3.57	6.32
AVESA.00001b.r3.2Ag0000008	CSLF3	CSLF3_2Ag0000008	Probable mixed-linked glucan synthase 3	8.46	5.98	11.46	6.35	5.53	4.29	5.24	9.79	12	9.55	8.24	7.22	4.73	7.77	4.28	5.67	4.88	7.75	10.56	4.22	4.17	6.65	9.94	9.69	6.88	6.45	4.88	5.58	6.73	4.09	4.75	3.57	4.61	3.57	9.23	11.21	6.69	8.14	5.13	5.59	3.57	9.77	4.55	9.99	4.38	6.56
AVESA.00001b.r3.2Dg0002575	CSLF3	CSLF3_2Dg0002575	Probable mixed-linked glucan synthase 3	8.43	3.57	11.85	6.44	6.02	4.13	4.64	9.66	12.03	9.77	8.35	6.91	4.78	7.53	4.27	5.9	6.45	7.92	10.68	3.57	3.57	6.49	6.22	6.83	6.24	5.28	4.83	4.97	6.72	4.59	4.39	3.57	4.87	3.57	10	9.48	6.1	8.91	4.74	5.24	3.57	8.89	4.14	9.57	6.07	5.85
AVESA.00001b.r3.7Ag0000492	CSLF3	CSLF3_7Ag0000492	Probable mixed-linked glucan synthase 3	8.25	5.93	10.81	5.98	5.81	4.08	4.42	9.51	12.13	9.79	7.4	6.22	4.64	7.67	4.48	5.94	6.66	7.91	10.62	4.42	6.72	6.77	6.44	7.37	6.57	5.93	3.57	4.92	6.96	4.37	5.48	3.57	7.7	3.57	10.52	9.66	7.08	8.54	4.6	5.59	3.57	8.9	4.94	11.02	5.46	7.22
AVESA.00001b.r3.7Ag0002426	CSLF6	CSLF6_7Ag0002426	Probable mixed-linked glucan synthase 6	8.25	6.56	11.46	6.43	5.32	4.18	4.76	10	10.65	10.08	7.52	6.74	4.75	7.99	4.77	6.26	6.09	8.01	10.72	4.56	6.09	7.12	6.25	7.04	7.1	5.86	3.57	4.27	6.77	4.69	4.79	3.57	7.24	3.57	9.64	9.61	6.56	8.16	4.69	5.94	3.57	9.14	3.57	9.64	7.44	7.32
AVESA.00001b.r3.7Ag0002427	CSLF6	CSLF6_7Ag0002427	Probable mixed-linked glucan synthase 6	8.09	5.86	11.55	5.82	5.73	3.93	4.52	10.04	10.53	10.38	6.54	6.21	4.46	7.84	4.34	6.42	6.61	7.79	10.71	3.57	6.94	7.08	6.84	7.61	6.83	5.66	3.57	4.6	6.65	5.14	4.87	4.4	7.34	3.57	9.94	8.9	6.82	8.29	4.8	4.99	3.57	9.55	4.16	10.22	9.29	7.04
AVESA.00001b.r3.7Cg0002511	CSLF6	CSLF6_7Cg0002511	Probable mixed-linked glucan synthase 6	8.28	5.91	11.35	5.4	5.4	4.07	4.98	7.69	11.08	10.86	6.4	6.82	4.41	7.54	3.96	6.07	6.69	7.87	10.24	3.83	7.41	6.68	6.68	7.6	6.67	6.01	4.51	4.45	6.84	5.28	4.67	4.46	7.67	3.57	9.38	10.41	6.4	7.71	4.63	5.33	3.57	9.48	5.78	9.88	9.24	7.72
AVESA.00001b.r3.7Dg0001419	CSLF6	CSLF6_7Dg0001419	Probable mixed-linked glucan synthase 6	8.04	7.24	11.11	6.08	6	3.57	4.69	7.99	10.4	10.77	6.69	6.73	4.31	7.77	3.96	6.24	6.55	7.81	8.85	3.57	7.37	7.28	6.6	8.15	6.84	5.81	4.44	4.19	6.41	5.41	5.17	4.48	7.95	3.57	9.51	9.57	6.1	6.71	4.47	5.49	3.57	9.16	5.91	5.16	9.17	6.78
AVESA.00001b.r3.3Dg0002125	CSLF7	CSLF7_3Dg0002125	Probable mixed-linked glucan synthase 7	7.99	6.66	11.52	5.15	6.18	3.57	6.97	8.59	11.04	9.85	6.43	6.94	4.64	8.34	4.34	6.55	6.59	7.95	8.72	5.04	7.32	6.61	6.85	7.87	6.91	5.76	4.9	3.57	6.16	4.81	6.77	3.91	6.91	3.57	10.22	8.38	5.51	7.05	4.37	5.39	3.57	10.68	6.15	4.3	9.12	7.05
AVESA.00001b.r3.2Cg0000603	CSLF8	CSLF8_2Cg0000603	Probable mixed-linked glucan synthase 8	7.86	6.41	10.94	4.86	5.51	3.57	6.36	7.02	10.38	9.55	6.6	6.65	4.27	8.7	3.98	6.6	6.2	7.76	8.57	4.97	9	7.08	7.29	7.78	7.01	5.5	3.57	4.41	6.96	4.36	8.53	3.88	6.38	3.57	9.6	8.77	4.87	7.27	4.86	5.57	3.57	10.3	9.39	5.25	9.17	7.43
AVESA.00001b.r3.2Dg0002573	CSLF8	CSLF8_2Dg0002573	Probable mixed-linked glucan synthase 8	7.68	7.49	11.39	4.46	6.51	3.57	6.97	7.01	11.01	9.95	6.96	6.66	4.07	8.04	4.09	6.31	6.46	7.76	4.14	5.08	9.36	6.89	6.89	8.21	6.87	6.05	3.57	4.49	6.53	4.68	7.13	5.57	6.3	3.57	9.32	8.85	4.51	7.19	4.86	5.26	3.57	10.63	9.54	7.93	8.97	6.72
AVESA.00001b.r3.6Ag0001684	CSLF8	CSLF8_6Ag0001684	Probable mixed-linked glucan synthase 8	7.86	6.88	11.07	5.05	5.68	5.86	8.17	7.25	10.14	9.7	6.5	7.03	4.53	8.45	4.31	6.35	5.38	7.51	3.57	4.84	8.83	6.46	6.47	8.05	6.59	5.89	3.57	3.57	6.91	4.58	7.47	4.72	5.48	3.57	9.64	8.55	5.95	7.26	3.57	5.7	4	5.7	9.32	6.92	9.47	6.74
AVESA.00001b.r3.6Dg0001363	CSLF8	CSLF8_6Dg0001363	Probable mixed-linked glucan synthase 8	7.73	7.2	11.13	4.38	6.2	5.52	8.3	7.47	11.12	9.54	6.86	6.5	4.89	8.67	4.13	6.65	5.31	5.36	3.57	4.99	9.43	6.93	6.55	7.84	7.79	6.17	3.57	4.28	7.17	3.57	7.77	3.57	6.8	4.62	9.86	8.67	4.93	7.58	4.64	5.36	4.16	6.08	9.48	6.47	9.06	7.64
AVESA.00001b.r3.2Ag0001132	CSLH1	CSLH1_2Ag0001132	Cellulose synthase-like protein H1	7.85	5.89	10.5	4.8	5.96	3.57	7.03	7.34	10.48	9.74	6.82	6.03	4.29	8.48	3.57	6.46	5.38	5.13	4.34	4.55	8.33	6.45	7.11	8.12	7.9	5.61	3.57	4.31	6.86	3.57	7.63	4.09	6.17	4.26	10.76	8.95	5.04	7.28	4.85	6.14	7.81	5.64	9.81	6.16	9.1	7.49
AVESA.00001b.r3.2Cg0001868	CSLH1	CSLH1_2Cg0001868	Cellulose synthase-like protein H1	7.83	6.22	10.54	5.82	5.83	3.57	5.89	7.02	11.27	9.61	6.27	6.6	3.57	8.34	3.98	6.03	7.26	5.36	5.34	4.98	8.91	6.54	6.21	8.55	8.14	6.19	3.98	3.84	7.31	3.57	8.7	3.57	5.48	3.98	10.38	9.1	4.52	7.34	5.54	6.06	8.14	6.81	9.76	7.96	8.97	7.38
AVESA.00001b.r3.2Dg0003695	CSLH1	CSLH1_2Dg0003695	Cellulose synthase-like protein H1	8.31	6.63	9.93	5.84	5.68	4.38	6.67	7.41	10.51	10.07	6.82	5.68	4.03	8.67	4	6.47	7.52	5.62	4.52	5.24	8.38	6.79	5.97	8.42	7.97	6.03	3.99	4.65	7.43	3.57	8.27	3.57	5.93	3.57	9.76	8.67	4.92	7.49	5.22	7.58	7.87	6.84	9.78	8.59	9.21	7.24
AVESA.00001b.r3.1Ag0001279	GUB2	GUB2_1Ag0001279	Lichenase-2	8.08	6.45	10.69	6.15	5.68	4.38	6.63	7.52	10.78	9.86	7.03	6.35	3.57	8.37	4.15	6.08	7.2	5.81	4.21	5.22	8.34	6.75	6.29	8.29	7.93	4.86	3.57	4.4	7.63	3.57	8.39	3.57	5.91	3.57	10.61	8.56	4.87	8.77	4.85	7.27	7.76	6.15	9.18	5.99	9.15	7.21
AVESA.00001b.r3.1Ag0002790	GUB2	GUB2_1Ag0002790	Lichenase-2	8.15	6.96	10.64	6.36	6.57	3.57	6	7.82	11.25	9.85	6.57	5.92	3.57	8.18	3.57	6.15	7.39	5.51	5.19	4.79	8.46	6.7	5.08	8.23	8.37	4.97	3.57	4.65	7.57	3.57	8.25	4.81	4.85	3.93	10.22	8.89	5	8.55	5.24	7.55	8.17	6.75	9.52	5.82	8.7	6.79
AVESA.00001b.r3.1Dg0001299	GUB2	GUB2_1Dg0001299	Lichenase-2	8.16	6.12	10.47	6.82	6.51	4.44	5.35	7.46	12.01	10.02	6.71	5.97	3.57	9.14	8.64	6.23	7.9	5.59	4.02	5.26	8.07	6.78	5.28	8.35	7.44	4.31	3.57	4.61	7.33	3.57	7.64	3.57	4.96	4	10.83	8.44	4.6	8.58	5.39	7.26	7.87	7.43	9.37	6.8	8.59	5.81
AVESA.00001b.r3.7Ag0000750	SOL1	SOL1_7Ag0000750	Carboxypeptidase SOL1	6.86	5.12	3.57	7.89	6.82	4.26	10.1	6.29	7.71	4	8.1	6.84	9.86	4.46	4.63	10.89	7.32	4.49	5.92	9.65	7.06	6.56	6.28	7.54	6.58	7.08	4.59	5.92	8.48	7.83	6.21	4.21	9.77	4.76	5.55	6.09	4.73	8.61	9.04	6.8	7.95	6.13	3.57	10.1	8.35	7.11
AVESA.00001b.r3.2Cg0000563	PPA18	PPA18_2Cg0000563	Purple acid phosphatase 18	4.36	3.57	7.06	6.86	3.57	4.89	11.22	8.9	6.37	5.8	10.22	6.29	4.78	8.55	8.14	9.74	7.61	8.5	5.03	11.01	7.91	9.1	6.91	4.96	4.61	8.66	8.02	4.69	4.26	5.51	4.83	6.46	9.23	7	7.05	5.77	3.57	8.19	7.33	5.27	10.32	8.27	4.16	8.13	9.8	7.08
AVESA.00001b.r3.5Dg0001720	NHX5	NHX5_5Dg0001720	Sodium/hydrogen exchanger 5	3.88	10.97	4.62	8.33	5.23	11.84	10.71	6.44	7.23	4.43	3.57	6.62	3.57	8.11	3.57	6.96	8.83	9.09	6.32	9.43	5.05	5.14	8.83	8.15	6.85	3.57	8.45	7.67	7.26	6.34	7.51	8.19	10.57	6.65	7.07	7.65	5.02	7.12	7.8	3.57	7.72	7.81	3.57	3.57	7.43	9.87
AVESA.00001b.r3.5Cg0002894	ZCHC8	ZCHC8_5Cg0002894	Zinc finger CCHC domain-containing protein 8	9.14	5.27	4.18	6.72	7.02	6.57	7.25	7.39	4	10.46	5.73	3.98	12.25	8.17	5.84	5.59	6.19	7.89	8.61	8.61	5.87	6.08	6.9	5.72	5.82	9.11	3.57	3.57	3.57	7.52	6.64	4.9	6.29	7.04	5.18	8.36	4.82	6.12	8.38	5.79	7.41	4.45	6.9	7.99	5.49	4.73
[truncated: 1 more columns]
