# Supplementary material for: Spatiotemporal deposition of cell wall polysaccharides in oat endosperm during grain development
Source: Plant Physiol. 2023 Oct 20;194(1):168–89. doi: 10.1093/plphys/kiad566 (PMC10756759; doi:10.1093/plphys/kiad566)
Supplement: kiad566_Supplementary_Data [file kiad566_supplementary_data.zip › Nadiminti et al_Supplemental_Dataset 1 PROOF final.xlsx]

## Sheet: 14 DPE images
Supplemental Dataset 1: Comparison of endosperm cell size in CDC Morrison and AC Morgan grain at 14 and 26 DPE.
Images of grain cross-sections at 14 DPE. Two representative images shown of six used in cell area calculations of 14 DPE grains.
					CDC Morrison 14 DPE														AC Morgan 14 DPE
MS_14DPE_3														MG_14DPE_2
MS_14DPE_4														MG_14DPE_3
p, pericarp; lse, starchy endosperm in lobes

## Sheet: 26 DPE images 
Supplemental Dataset 1: Comparison of endosperm cell size in CDC Morrison and AC Morgan grain at 14 and 26 DPE.
Images of grain cross-sections at 26 DPE. Two representative images shown of nine used in cell area calculations of 26 DPE grains.
					CDC Morrison 26 DPE														AC Morgan 26 DPE
MS_26DPE_3a														MG_26DPE_3b
MS_26DPE_3b														MG_26DPE_3c
p, pericarp; cse, central starchy endosperm

## Sheet: 14 DPE Cell size data
Supplemental Dataset 1: Comparison of endosperm cell size in CDC Morrison and AC Morgan grain at 14 and 26 DPE.
Cross-sectional areas of the 10 largest cells observed in cross-sections of CDC Morrison and AC Morgan grains at 14 DPE.
	Starchy Endosperm				Starchy Endosperm
CDC Morrison				AC Morgan
Image No	Cell No	Area (μm2)		Image No	Cell No	Area (μm2)
MS_14DPE_1a	1	6849.27		MG_14DPE_1	1	12471.1
	2	6874.78			2	7889.65
	3	5266.62			3	10332.4
	4	4150.45			4	8793.25
	5	4293.85			5	11752.7
	6	4930.46			6	8973.39
	7	5578.65			7	7040.19
	8	4654.08			8	8444.31
	9	4720.6			9	9138.97
	10	3603.11			10	9875.38
MS_14DPE_1b	1	5377.77		MG_14DPE_2	1	10605.2
	2	6407.32			2	9475.76
	3	3692.89			3	18487.4
	4	3511.2			4	12225.3
	5	3158.74			5	9305.86
	6	4243.4			6	7559.14
	7	3462.07			7	5777.34
	8	4039.07			8	7820.83
	9	5393.78			9	7320.71
	10	3107.08			10	5577.49
MS_14DPE_3	1	9807.19		MG_14DPE_3	1	6526.13
	2	7138.9			2	4949.99
	3	7196.37			3	3358.93
	4	5507.12			4	6524.23
	5	4966.4			5	4057.16
	6	7921.73			6	2725.25
	7	4067.7			7	3568.5
	8	4245.25			8	4403.05
	9	4412.89			9	4001.64
	10	5752.86			10	4216.45
MS_14DPE_4	1	7045.66		MG_14DPE_4	1	7074.28
	2	7227.87			2	9395.76
	3	5692.79			3	6341.32
	4	5016.22			4	6301.3
	5	4939.27			5	5964.51
	6	5464.85			6	5886.81
	7	5599.73			7	5245.2
	8	3993.81			8	5163.59
	9	4141.47			9	5342.93
	10	4880.3			10	5026.93
MS_14DPE_5	1	4916.35		MG_14DPE_5	1	7187.56
	2	7747.46			2	5868.39
	3	6702.53			3	6855.03
	4	4545.3			4	9042.91
	5	6140.39			5	6798.88
	6	4658.29			6	6385.55
	7	5663.77			7	7195.8
	8	5025.03			8	5895.45
	9	4821.39			9	6817.6
	10	4082.09			10	8422.71
MS_14DPE_6	1	7190.44		MG_14DPE_6	1	5451.02
	2	5582.62			2	5499.81
	3	5470.32			3	6863.78
	4	4875.12			4	8316.34
	5	3628.62			5	8496.6
	6	5696.36			6	4166.64
	7	4989.15			7	5312.86
	8	4054.16			8	4243.29
	9	4143.14			9	3906.9
	10	4910.13			10	4160.65
	Average	5219.6			Average	7030.47
	Standard Deviation	1322.9			Standard Deviation	2702.41
	Standard Error	170.786			Standard Error	348.879
		The means +/- standard error are plotted in Fig. 2E.

## Sheet: 26 DPE Cell size data
Supplemental Dataset 1: Comparison of endosperm cell size in CDC Morrison and AC Morgan grain at 14 and 26 DPE.
Cross-sectional areas of the 10 largest cells observed in cross-sections of CDC Morrison and AC Morgan grains at 14 DPE.
CDC Morrison					AC Morgan
		Starchy Endosperm	Aleurone				Starchy Endosperm	Aleurone
Image No	Cell No	Area (μm2)	Area (μm2)		Image No	Cell No	Area (μm2)	Area (μm2)
MS_26DPE_1a	1	6676.33	595.316		MG_26DPE_1a	1	12332.1	670.011
	2	3806.52	590.824			2	6080.61	515.092
	3	4549.79	481.459			3	11679	519.987
	4	5690.31	501.904			4	7703.06	448.402
	5	7219.87	493.438			5	7788.98	759.277
	6	3015.45	472.936			6	6715.72	918.112
	7	4365.67	549.013			7	5850.24	685.042
	8	6296.98	479.04			8	4402.35	505.071
	9	12678	401.062			9	4709.72	609.771
	10	13661.3	630.619			10	3765.8	974.724
MS_26DPE_1b	1	7167.69	504.841		MG_26DPE_1b	1	9082.87	1106.38
	2	9386.95	438.899			2	8533.23	811.8
	3	7438.77	509.506			3	12198.5	869.563
	4	4947.16	448.402			4	5843.33	1072.05
	5	5623.4	613.515			5	7274.69	900.662
	6	4196.24	493.323			6	8251.61	875.841
	7	6378.3	569.17			7	10717.8	520.793
	8	5486.16	633.844			8	8253.85	705.142
	9	4509.76	449.151			9	16553.8	889.317
	10	5783.78	390.005			10	5873.97	1276.56
MS_26DPE_1c	1	4740.18	539.395		MG_26DPE_1c	1	9568.94	929.458
	2	5713.24	677.498			2	5033.95	716.833
	3	5809.99	381.712			3	6298.53	883.27
	4	5345.63	436.193			4	4078.29	1129.12
	5	5042.3	397.319			5	8371.57	644.556
	6	3663.52	417.13			6	4269.49	893.579
	7	6045.13	626.185			7	4787.69	619.389
	8	4554.74	636.609			8	4665.14	625.954
	9	4250.43	590.594			9	7367.7	690.168
	10	5654.03	658.205			10	5367.75	939.766
MS_26DPE_2a	1	2960.05	898.877		MG_26DPE_2a	1	6725.45	783.119
	2	2212.81	617.661			2	6325.2	501.27
	3	4153.39	661.718			3	7995.5	623.766
	4	3124.36	571.761			4	4630.01	708.136
	5	2460.34	836.564			5	9440.51	558.803
	6	2912.6	705.833			6	7673.34	594.452
	7	3389.79	1139.38			7	10928.1	500.867
	8	3202.68	579.191			8	13362.2	574.698
	9	2461.78	838.061			9	10621.9	710.613
	10	2645.89	1016.53			10	6783.33	928.421
MS_26DPE_2b	1	5582.39	593.127		MG_26DPE_2b	1	11040.6	793.659
	2	5028.6	740.502			2	8947.71	650.142
	3	5746.35	462.454			3	12538.3	1199.15
	4	8746.43	498.621			4	8230.24	820.899
	5	7530.23	340.189			5	4752.45	728.984
	6	7638.15	351.189			6	4319.6	572.568
	7	9631.77	478.579			7	5617.92	681.932
	8	3878.16	406.879			8	6734.32	636.666
	9	6300.89	548.898			9	5790.12	585.122
	10	3423.43	654.116			10	3734.19	624.918
MS_26DPE_2c	1	6269.16	569.112		MG_26DPE_2c	1	7786.45	839.386
	2	5126.16	543.311			2	11237.3	863.977
	3	5153.97	648.818			3	9095.02	663.734
	4	3212.7	441.721			4	6404.1	1280.7
	5	7248.43	506.396			5	10433.8	1347.62
	6	3487.87	619.965			6	8654.17	1269.59
	7	5280.96	870.888			7	5474.41	1851.14
	8	5403.86	566.751			8	5661.35	1036.46
	9	4705.69	630.907			9	6653.06	812.664
	10	4444.57	823.548			10	10727.1	691.953
MS_26DPE_3a	1	5810.91	533.521		MG_26DPE_3a	1	13335.6	562.72
	2	11473.8	518.951			2	8008.17	587.887
	3	10260.8	634.535			3	8308.05	648.299
	4	9360.46	651.582			4	7585.92	626.012
	5	9782.49	688.671			5	7035.69	858.563
	6	12548.5	844.914			6	8772.17	767.052
	7	7558.27	805.695			7	7432.38	570.379
	8	7850.55	547.804			8	9071.93	883.5
	9	13586.5	721.152			9	5883.42	771.025
	10	8347.21	627.106			10	6815.98	684.063
MS_26DPE_3b	1	11966.4	752.251		MG_26DPE_3b	1	13781.2	591.112
	2	6170.39	644.211			2	11214.9	913.563
	3	9162.46	720.691			3	7735.77	762.675
	4	16040.5	552.872			4	7239.16	730.136
	5	16178.6	635.572			5	8035.76	561.453
	6	9178.13	600.729			6	6897.71	514.055
	7	7472.52	597.965			7	6608.43	898.762
	8	11360.9	882.406			8	6841.21	588.751
	9	6455.75	681.011			9	13944.2	801.549
	10	6847.14	484.684			10	10360.4	769.586
MS_26DPE_3c	1	9419.61	1197.83		MG_26DPE_3c	1	13297	890.757
	2	11697.1	600.038			2	9394.44	1155.44
	3	5698.67	744.937			3	8162.57	818.192
	4	7364.19	1033.41			4	6719.29	688.843
	5	13482.7	604.703			5	10900.4	769.01
	6	8685.61	569.746			6	9078.67	1271.95
	7	5847.71	598.426			7	5993.65	1316.87
	8	7101.86	632.059			8	6872.19	1526.04
	9	6998.55	588.175			9	5672.12	656.42
	10	8180.77	463.491			10	4861.06	809.093
	Average	6721.67	610.309			Average	7973.3	801.499
	Standard Deviation	3113.57	163.128			Standard Deviation	2693.51	251.609
	Standard Error	328.199	17.1952			Standard Error	283.921	26.522
		The means +/- standard error are plotted in Fig. 2E & F.

## Sheet: Statistics 14 DPE
Supplemental Dataset 1: Comparison of endosperm cell size in CDC Morrison and AC Morgan grain at 14 and 26 DPE.
14 DPE Starchy endosperm cell areas
Tests of Normality - 14 DPE Starchy endosperm cell areas of CDC Morrison
	Kolmogorov-Smirnova			Shapiro-Wilk
	Statistic	df	Sig.	Statistic	df	Sig.
14 DPE Starchy endosperm cell areas	0.126773	60	0.0176957	0.938286	60	0.00454246	A significant p value (p < 0.05) shows that the data are not normally distributed.
a. Lilliefors Significance Correction
Tests of Normality - 14 DPE Starchy endosperm cell areas of AC Morgan
	Kolmogorov-Smirnova			Shapiro-Wilk
	Statistic	df	Sig.	Statistic	df	Sig.
14 DPE Starchy endosperm cell areas	0.108942	60	0.0737319	0.906595	60	0.000230769	A significant p value (p < 0.05) shows that the data are not normally distributed.
a. Lilliefors Significance Correction
Mann-Whitney Test
Ranks
1 - CDC Morrison; 2 - AC Morgan		N (number of cells measured)	Mean Rank	Sum of Ranks
14 DPE Starchy endosperm cell areas	1.00	60	46.85	2811
	2.00	60	74.15	4449
	Total	120
As the grain was small, only two images for each of three grains were used for cell area measurements. Ten of the largest cells per image were measured, ie 2 x 3 x 10 cells.
Test Statisticsa
	14 DPE Starchy endosperm cell areas
Mann-Whitney U	981
Wilcoxon W	2811
Z	-4.29864
Asymptotic Significance or p- value (2-tailed)	1.71853e-05	A significant p value (p < 0.05) shows that the mean cell area is not the same between CDC Morrison and AC Morgan.
a. Grouping Variable: 1 - CDC Morrison; 2 - AC Morgan
Effect Size
	Group1	Group2	Effect Size	N1	N2	Magnitude
14 DPE Starchy endosperm cell areas	AC Morgan	CDC Morrison	0.39241	60	60	moderate	There is a moderate difference between the cell sizes of CDC Morrison and AC Morgan.
Summary

## Sheet: Statistics 26 DPE
Supplemental Dataset 1: Comparison of endosperm cell size in CDC Morrison and AC Morgan grain at 14 and 26 DPE.
26 DPE Starchy endosperm cell areas
Tests of Normality - 26 DPE Starchy endosperm cell areas of CDC Morrison
	Kolmogorov-Smirnova			Shapiro-Wilk
	Statistic	df	Sig.	Statistic	df	Sig.
26 DPE Starchy endosperm cell areas	0.122919	90	0.00186583	0.920163	90	3.65408e-05	A significant p value (p < 0.05) shows that the data are not normally distributed.
a. Lilliefors Significance Correction
Tests of Normality - 26 DPE Starchy endosperm cell areas of Morgan
	Kolmogorov-Smirnova			Shapiro-Wilk
	Statistic	df	Sig.	Statistic	df	Sig.
26 DPE Starchy endosperm cell areas	0.0967817	90	0.0368051	0.952299	90	0.00232679	A significant p value (p < 0.05) shows that the data are not normally distributed.
a. Lilliefors Significance Correction
Mann-Whitney Test
Ranks
1- CDC Morrison, 2- AC Morgan		N	Mean Rank	Sum of Ranks
26 DPE Starchy endosperm cell areas	1.00	90	77.0667	6936
	2.00	90	103.933	9354
	Total	180
Three images for each of three grains were used for cell area measurements. Ten of the largest cells per image were measured, ie 3 x 3 x 10 cells.
Test Statisticsa
	26 DPE Starchy endosperm cell areas
Mann-Whitney U	2841
Wilcoxon W	6936
Z	-3.45888
Asymptotic Significance or p- value (2-tailed)	0.000542432
a. Grouping Variable: 1- CDC Morrison, 2- AC Morgan
Effect Size
	Group1	Group2	Effect Size	N1	N2	Magnitude
26 DPE Starchy endosperm cell areas	AC Morgan	CDC Morrison	0.25781	90	90	Small	There is a small difference between the cell sizes of CDC Morrison and AC Morgan.
Summary of 26 DPE starchy endosperm cells
26 DPE Aleurone cell areas
Tests of Normality - 26 DPE Aleurone cell areas of CDC Morrison
	Kolmogorov-Smirnova			Shapiro-Wilk
	Statistic	df	Sig.	Statistic	df	Sig.
26 DPE aleurone cell areas CDC Morrison	0.142993	90	0.000103306	0.914977	90	2.02317e-05	A significant p value (p < 0.05) shows that the data are not normally distributed.
a. Lilliefors Significance Correction
Tests of Normality - 26 DPE Aleurone cell areas of AC Morgan
	Kolmogorov-Smirnova			Shapiro-Wilk
	Statistic	df	Sig.	Statistic	df	Sig.
26 DPE aleurone cell areas AC Morgan	0.127748	90	0.00097576	0.882739	90	7.40223e-07	A significant p value (p < 0.05) shows that the data are not normally distributed.
a. Lilliefors Significance Correction
Mann-Whitney Test
Ranks
1- CDC Morrison, 2- AC Morgan		N (number of cells measured)	Mean Rank	Sum of Ranks
26 DPE Aleurone cell areas	1.00	90	67.1056	6039.5
	2.00	90	113.894	10250.5
	Total	180
Three images for each of three grains were used for cell area measurements. Ten of the largest cells per image were measured, ie 3 x 3 x 10 cells.
Test Statisticsa
	26 DPE Aleurone cell areas
Mann-Whitney U	1944.5
Wilcoxon W	6039.5
Z	-6.02371
Asymptotic Significance or p- value (2-tailed)	1.7046e-09
a. Grouping Variable: 1- Morriosn, 2- Morgan
Effect Size
	Group1	Group2	Effect Size	N1	N2	Magnitude
26 DPE aleurone cell areas	Morgan	Morrison	0.448981	90	90	Moderate	There is a moderate difference between the cell sizes of CDC Morrison and AC Morgan.
Summary of 26 DPE aleurone cells
